# Supplementary material for: Diagnostic high grade tuberculin sensitivity
Source: IDCases. 2021 Mar 26;24:e01085. doi: 10.1016/j.idcr.2021.e01085 (PMC8050023; doi:10.1016/j.idcr.2021.e01085)
Supplement: Transparency document [file mmc1.zip]

Archive with 1 entries (1 files):
- icmje-coi-form.pdf
